# Supplementary material for: Van Krevelen diagrams based on machine learning visualize feedstock-product relationships in thermal conversion processes
Source: Commun Chem. 2023 Dec 13;6:273. doi: 10.1038/s42004-023-01077-z (PMC10716171; doi:10.1038/s42004-023-01077-z)
Supplement: Supplementary file 4 — Supplementary Data 1 [file 42004_2023_1077_MOESM4_ESM.csv]

Supplementary Data 1. Dataset for the yields of torrefied biomass with their corresponding features.
	T	time	N2	CO2	O2	SZ	MC	VM	FC	Ash	C	H	N	O	Ref
	220-300	May-60	0-1	0-0.21	0-0.21	8	4.1	64.1	23	8.8	43.8	5.6	0.4	50.2	[1]
	220-300	60	1	0	0	2	12	83.6	13.4	3.1	37.4	12.6	0	50	[2]
	250-350	60	0.79-1	0-0.21	0	8	40	72.5	20.5	7	51.9	4.8	2.4	40.6	[3]
	200-300	60	1	0	0	0.2	65	79.4	17	3.6	41.8	5.5	1.4	51.4	[4]
	200-300	Oct-30	1	0	0	2.5	3.2	74.9	17	8.1	44.2	5.8	0.5	49.5	[5]
	200-300	60	1	0	0	0.42	3.5	78.4	16.2	5.4	40.3	7.4	2.6	44.5	[6]
	300	60	0.79-1	0	0-0.21	1	10	72.5	20.5	7	51.9	4.8	2.4	40.6	[7]
	200-300	60	1	0	0	0.15	5.1	70	5.3	24.7	37.4	5.8	6.8	50	[8]
	200-300	15-60	1	0	0	0.42	8.3	77.8	13.7	8.5	48.1	7.6	3.8	40.5	[9]
	250-300	30	1	0	0	1	50	72.6	5.5	21.9	49.1	6.3	2.3	42.3	[10]
	230-290	30-100	1	0	0	0.112-085	10-14.5	70.5-80.5	17.5-19.0	2.0-12.4	38.2-48.1	5.4-6.9	0.1-2.6	46.5-56.1	[11]
	200-400	30	1	0	0	0.85	2.7-3.1	75.9-77.2	19.9-21.5	2.6-2.9	50.2-50.6	5.6	1.1-1.3	42.6-42.8	[12]
	200-320	30-60	1	0	0	0.7	25	77.8	20	2.2	61.4	8.7	1.8	25.9	[13]
	200-290	20-60	1	0	0	0.85	5.8-8.7	77.8-94.4	5.0-22.0	0.2-3.3	42.3-54.5	6.1-8.0	0.5-2.8	34.4-50.3	[14]
	200-275	30-60	1	0	0	5	15	83.5	14.4	2.2	46.4	6.3	0.6	46.7	[15]
	220-300	15-35	0.79-1	0	0-0.21	19	4.8	89.6	10.3	0.1	46.1	5.7	0.8	47.4	[16]
	210-300	30	1	0	0	0.85	25	85.7	9.4	4.9	44.3	6.4	0.4	49	[17]
	200-300	30	1	0	0	0.95	5.4	82.1	16.4	1.5	46.1	6.7	0.7	46.4	[18]
	200-250	15	0.79-1	0	0-0.21	6.5	10	75.4	19.4	5.2	54.9	6.3	1	37.7	[19]
	220-280	20-60	1	0	0	0.55	6.5	79.1	20.1	0.8	43.7	7.5	0.5	48.3	[20]
	220-280	20-60	1	0	0	0.55	6.5	79.1	20.1	0.8	43.7	7.5	0.5	48.3	[21]
	270	30-60	1	0	0	1	67	80.1	16.8	3.1	40.5	6.7	0.5	52.3	[22]
	220-280	30	1	0	0	1	70	63.2	16.9	20	37.7	4.9	2	55.5	[23]
	200-300	Oct-70	1	0	0	10	4.4	74.9	15.9	9.2	42.6	5.8	2.1	49.3	[24]
	200-300	30	0.79-1	0.13-0.14	0-0.1	5	74.9	92.5	0.7	6.8	45	5.1	1.2	53.1	[25]
	200-300	30	0.79-1	0.13-0.14	0-0.1	5	74.9	92.5	0.7	6.8	45	6	2	47	[26]
	300	15-60	0-1.0	0-1.0	0	2	7	80.4	17.2	2.5	51.1	6	0.4	42.4	[27]
	220-300	30	0.85-1	0-0.15	0-0.15	0.375	10	78.3	20.8	0.9	50.6	6	0.3	43	[28]
	250-270	Apr-42	0.94-1	0	0-0.06	0.3	50	85.2	14.3	0.5	46.5	6.2	1.8	45.5	[29]
	240-280	60	0.79-1	0	0-0.21	10	15	80.2	19.6	0.3	51.2	5.8	0.1	43	[30]
	200-300	60	1	0	0	0.074	6.9	72	14.7	13.3	40.5	5.7	1.3	52.3	[31]
	230-270	60	1	0	0	10	35	75.5	13.1	11.5	45.4	5.6	0.2	48.6	[32]
	200-300	15-60	1	0	0	3	10	80	18	2	32.5	5	0.4	61.6	[33]
	230-290	60	0.9-1	0-0.1	0-0.1	2	68.8	83.7	13.5	2.9	48	6.9	2	42.9	[34]
	210-300	30	1	0	0	0.075	30	83	15.9	1.1	46.1	6.1	0.1	47.5	[35]
	240-300	30	1	0	0	0.15	20	80.9	18.6	0.4	45.3	7	1.3	46.2	[36]
	200-300	15	1	0	0	0.15	12	82.6	16.6	0.8	45.1	7.3	2.1	45.3	[37]
	225-275	15-45	1	0	0	1	5.4	87.6	11	1.5	46.1	6.7	0.7	46.4	[38]
	200-290	30	1	0	0	1	9	64.6	19.8	15.6	41.9	5.3	0.6	52.2	[39]
	200-300	20	1	0	0	1	7.6-9.5	74.1-87.9	11.9-18.4	0.1-12.1	42.2-47.9	5.9-6.5	0.2-0.9	45.3-50.4	[40]
	210-270	60	1	0	0	1	10	73.5	14.7	11.8	40.8	5.7	1.2	52.3	[41]
	210-280	60	1	0	0	1	73.2	75.2	22.8	2	42.5	6.4	1.3	49.6	[42]
	250-300	20-60	1	0	0	1	11.6	69.4	24.5	6.1	46.5	5.1	0.9	47.5	[43]
	200-300	15-60	1	0	0	0.4	1.8-3.2	63.7-89.2	10.1-12.5	0.7-23.8	36.5-53.0	6.1-7.3	2.5-7.9	37.2-49.5	[44]
	250-300	40	1	0	0	20	10.1	85	9.4	5.6	43.2	6.1	0.9	49.8	[45]
	210-270	60	1	0	0	3.5	0	47.9-70.4	17.2-32.2	12.4-33	40.8	5.7	1.2	52.1	[46]
	230-250	60	0.98-1	0	0-0.02	0.225	0	82	17.1	0.9	48.6	6.2	0.3	44.9	[47]
	250-300	30	1	0	0	0.02-0.481	0	74.7-77.0	17.1-19.5	3.5-8.1	43.4-44.0	5.6-5.8	0.9	48.9-49.7	[48]
	200-230	10	1	0	0	20	0	84.7-85.5	14.7-14.3	0.6-0.2	46.6-47.2	6.3-6.4	0.2-0.3	64.2-46.8	[49]
	210-300	30	1	0	0	0.213	0	68.7	16.3	15	40.8	5.3	0.6	53.2	[50]
	180-240	30-120	0.79	0	0.21	0.149	0	83.8	15.9	0.3	55.7	7.1	0.2	37	[51]
	200-290	30	1	0	0	25	0	87.2	10.2	2.6	44.5	6.3	0.3	49	[52]
	200-300	30-40	1	0	0	0.25-8	0-6.2	78.9-80.8	17.7-19.2	0.7-1.9	36.6-49.7	5.3-6.3	0.1-1.1	44.9-56.7	[53]
	250-300	30	1	0	0	50	1.8-5.5	76.4-79.4	17.1-20.4	3.3-3.5	40.3-43.1	5.4-5.5	1.2-1.5	49.9-53.0	[54]
	230-290	30-60	1	0	0	1.5	0	84.6	14.8	0.6	50.8	6.3	0.2	42.5	[55]
	200-320	15-120	1	0	0	5	0	78.6	13.4	8	51.7	6.9	1.1	39.9	[56]
	230-270	60	1	0	0	0.15	0	75.5	13.1	11.5	45.4	5.6	0.2	48.6	[57]
	200-300	15-60	1	0	0	0.4	1.8-3.2	61.9-86.0	12-14.4	0.7-23.8	36.5-53.0	6.1-7.3	2.2-7.7	37.2-49.5	[58]
Supplementary References
	[1]	T. Onsree and N. Tippayawong, “Torrefaction of maize residue pellets with dry flue gas,” Bioenergy Res., vol. 13, no. 1, pp. 358–368, Mar. 2020, doi: 10.1007/s12155-019-10058-x.
	[2]	M. A. Sukiran, F. Abnisa, W. M. A. Wan Daud, N. Abu Bakar, and S. K. Loh, “A review of torrefaction of oil palm solid wastes for biofuel production,” Energy Conversion and Management, vol. 149. Elsevier Ltd, pp. 101–120, Oct. 01, 2017, doi: 10.1016/j.enconman.2017.07.011.
	[3]	K. M. Lu, W. J. Lee, W. H. Chen, S. H. Liu, and T. C. Lin, “Torrefaction and low temperature carbonization of oil palm fiber and eucalyptus in nitrogen and air atmospheres,” Bioresour. Technol., vol. 123, pp. 98–105, Nov. 2012, doi: 10.1016/j.biortech.2012.07.096.
	[4]	S. Matali, N. A. Rahman, S. S. Idris, N. Yaacob, and A. B. Alias, “Lignocellulosic Biomass Solid Fuel Properties Enhancement via Torrefaction,” in Procedia Engineering, Jan. 2016, vol. 148, pp. 671–678, doi: 10.1016/j.proeng.2016.06.550.
	[5]	D. Medic, M. Darr, A. Shah, B. Potter, and J. Zimmerman, “Effects of torrefaction process parameters on biomass feedstock upgrading,” Fuel, vol. 91, no. 1, pp. 147–154, Jan. 2012, doi: 10.1016/j.fuel.2011.07.019.
	[6]	W. H. Chen, M. Y. Huang, J. S. Chang, and C. Y. Chen, “Thermal decomposition dynamics and severity of microalgae residues in torrefaction,” Bioresour. Technol., vol. 169, pp. 258–264, Oct. 2014, doi: 10.1016/j.biortech.2014.06.086.
	[7]	W. H. Chen, K. M. Lu, W. J. Lee, S. H. Liu, and T. C. Lin, “Non-oxidative and oxidative torrefaction characterization and SEM observations of fibrous and ligneous biomass,” Appl. Energy, vol. 114, pp. 104–113, Feb. 2014, doi: 10.1016/j.apenergy.2013.09.045.
	[8]	W. H. Chen, Z. Y. Wu, and J. S. Chang, “Isothermal and non-isothermal torrefaction characteristics and kinetics of microalga Scenedesmus obliquus CNW-N,” Bioresour. Technol., vol. 155, pp. 245–251, Mar. 2014, doi: 10.1016/j.biortech.2013.12.116.
	[9]	W. H. Chen, M. Y. Huang, J. S. Chang, C. Y. Chen, and W. J. Lee, “An energy analysis of torrefaction for upgrading microalga residue as a solid fuel,” Bioresour. Technol., vol. 185, pp. 285–293, Jun. 2015, doi: 10.1016/j.biortech.2015.02.095.
	[10]	M. Pala, I. C. Kantarli, H. B. Buyukisik, and J. Yanik, “Hydrothermal carbonization and torrefaction of grape pomace: A comparative evaluation,” Bioresour. Technol., vol. 161, pp. 255–262, Jun. 2014, doi: 10.1016/j.biortech.2014.03.052.
	[11]	W. H. Chen, K. M. Lu, and C. M. Tsai, “An experimental analysis on property and structure variations of agricultural wastes undergoing torrefaction,” Appl. Energy, vol. 100, pp. 318–325, Dec. 2012, doi: 10.1016/j.apenergy.2012.05.056.
	[12]	M. Volpe, D. Panno, R. Volpe, and A. Messineo, “Upgrade of citrus waste as a biofuel via slow pyrolysis,” J. Anal. Appl. Pyrolysis, vol. 115, pp. 66–76, Sep. 2015, doi: 10.1016/j.jaap.2015.06.015.
	[13]	G. Toscano et al., “Torrefaction of tomato industry residues,” Fuel, vol. 143, pp. 89–97, Mar. 2015, doi: 10.1016/j.fuel.2014.11.039.
	[14]	B. Sen Chiou et al., “Torrefaction of pomaces and nut shells,” Bioresour. Technol., vol. 177, pp. 58–65, Feb. 2015, doi: 10.1016/j.biortech.2014.11.071.
	[15]	K. Manatura, “Inert torrefaction of sugarcane bagasse to improve its fuel properties,” Case Stud. Therm. Eng., vol. 19, p. 100623, Jun. 2020, doi: 10.1016/j.csite.2020.100623.
	[16]	D. R. Nhuchhen and P. Basu, “Experimental investigation of mildly pressurized torrefaction in air and nitrogen,” Energy and Fuels, vol. 28, no. 5, pp. 3110–3121, May 2014, doi: 10.1021/ef4022202.
	[17]	X. Tian et al., “Influence of torrefaction pretreatment on corncobs: A study on fundamental characteristics, thermal behavior, and kinetic,” Bioresour. Technol., vol. 297, p. 122490, Feb. 2020, doi: 10.1016/j.biortech.2019.122490.
	[18]	R. K. Singh, J. P. Chakraborty, and A. Sarkar, “Optimizing the torrefaction of pigeon pea stalk (cajanus cajan) using response surface methodology (RSM) and characterization of solid, liquid and gaseous products,” Renew. Energy, vol. 155, pp. 677–690, Aug. 2020, doi: 10.1016/j.renene.2020.03.184.
	[19]	P. Brachi, R. Chirone, M. Miccio, and G. Ruoppolo, “Fluidized bed torrefaction of biomass pellets: A comparison between oxidative and inert atmosphere,” Powder Technol., vol. 357, pp. 97–107, Dec. 2019, doi: 10.1016/j.powtec.2019.08.058.
	[20]	S. Singh, J. Prasad Chakraborty, and M. Kumar Mondal, “Intrinsic kinetics, thermodynamic parameters and reaction mechanism of non-isothermal degradation of torrefied Acacia nilotica using isoconversional methods,” Fuel, vol. 259, p. 116263, Jan. 2020, doi: 10.1016/j.fuel.2019.116263.
	[21]	S. Singh, J. P. Chakraborty, and M. K. Mondal, “Torrefaction of woody biomass (Acacia nilotica): Investigation of fuel and flow properties to study its suitability as a good quality solid fuel,” Renew. Energy, vol. 153, pp. 711–724, Jun. 2020, doi: 10.1016/j.renene.2020.02.037.
	[22]	M. A. Sukiran et al., “Experimental and modelling study of the torrefaction of empty fruit bunches as a potential fuel for palm oil mill boilers,” Biomass and Bioenergy, vol. 136, p. 105530, May 2020, doi: 10.1016/j.biombioe.2020.105530.
	[23]	D. Zhang, F. Wang, A. Zhang, W. Yi, Z. Li, and X. Shen, “Effect of pretreatment on chemical characteristic and thermal degradation behavior of corn stalk digestate: Comparison of dry and wet torrefaction,” Bioresour. Technol., vol. 275, pp. 239–246, Mar. 2019, doi: 10.1016/j.biortech.2018.12.044.
	[24]	X. Kai, Y. Meng, T. Yang, B. Li, and W. Xing, “Effect of torrefaction on rice straw physicochemical characteristics and particulate matter emission behavior during combustion,” Bioresour. Technol., vol. 278, pp. 1–8, Apr. 2019, doi: 10.1016/j.biortech.2019.01.032.
	[25]	Y. Uemura, V. Sellappah, T. H. Trinh, S. Hassan, and K. ichiro Tanoue, “Torrefaction of empty fruit bunches under biomass combustion gas atmosphere,” Bioresour. Technol., vol. 243, pp. 107–117, Nov. 2017, doi: 10.1016/j.biortech.2017.06.057.
	[26]	V. Sellappah, Y. Uemura, S. Hassan, M. H. Sulaiman, and M. K. Lam, “Torrefaction of Empty Fruit Bunch in the Presence of Combustion Gas,” in Procedia Engineering, Jan. 2016, vol. 148, pp. 750–757, doi: 10.1016/j.proeng.2016.06.608.
	[27]	A. Howell, K. Stahlfeld, A. B. Mohammed, S. Vijlee, and E. Belmont, “Gas independence of Miscanthus × giganteus torrefied in nitrogen (N2)and carbon dioxide (CO2)using calibrated thermogravimetric analysis,” Bioresour. Technol. Reports, vol. 7, p. 100238, Sep. 2019, doi: 10.1016/j.biteb.2019.100238.
	[28]	Y. Uemura, S. Saadon, N. Osman, N. Mansor, and K. I. Tanoue, “Torrefaction of oil palm kernel shell in the presence of oxygen and carbon dioxide,” Fuel, vol. 144, pp. 171–179, Mar. 2015, doi: 10.1016/j.fuel.2014.12.050.
	[29]	C. Wang et al., “Oxidative torrefaction of biomass residues and densification of torrefied sawdust to pellets,” Bioresour. Technol., vol. 127, pp. 318–325, Jan. 2013, doi: 10.1016/j.biortech.2012.09.092.
	[30]	P. Rousset, L. MacEdo, J. M. Commandré, and A. Moreira, “Biomass torrefaction under different oxygen concentrations and its effect on the composition of the solid by-product,” J. Anal. Appl. Pyrolysis, vol. 96, pp. 86–91, Jul. 2012, doi: 10.1016/j.jaap.2012.03.009.
	[31]	J. Hu et al., “Combustions of torrefaction-pretreated bamboo forest residues: Physicochemical properties, evolved gases, and kinetic mechanisms,” Bioresour. Technol., vol. 304, p. 122960, May 2020, doi: 10.1016/j.biortech.2020.122960.
	[32]	S. Zhang, Y. Su, Y. Xiong, and H. Zhang, “Physicochemical structure and reactivity of char from torrefied rice husk: Effects of inorganic species and torrefaction temperature,” Fuel, vol. 262, p. 116667, Feb. 2020, doi: 10.1016/j.fuel.2019.116667.
	[33]	S. Kanwal, N. Chaudhry, S. Munir, and H. Sana, “Effect of torrefaction conditions on the physicochemical characterization of agricultural waste (sugarcane bagasse),” Waste Manag., vol. 88, pp. 280–290, Apr. 2019, doi: 10.1016/j.wasman.2019.03.053.
	[34]	S. Xin, F. Huang, X. Liu, T. Mi, and Q. Xu, “Torrefaction of herbal medicine wastes: Characterization of the physicochemical properties and combustion behaviors,” Bioresour. Technol., vol. 287, p. 121408, Sep. 2019, doi: 10.1016/j.biortech.2019.121408.
	[35]	Z. Ma et al., “Oxygen migration characteristics during bamboo torrefaction process based on the properties of torrefied solid, gaseous, and liquid products,” Biomass and Bioenergy, vol. 128, p. 105300, Sep. 2019, doi: 10.1016/j.biombioe.2019.105300.
	[36]	J. Huang, Y. Qiao, X. Wei, J. Zhou, Y. Yu, and M. Xu, “Effect of torrefaction on steam gasification of starchy food waste,” Fuel, vol. 253, pp. 1556–1564, Oct. 2019, doi: 10.1016/j.fuel.2019.05.142.
	[37]	S. Liu et al., “Release and transformation of sodium in kitchen waste during torrefaction,” in Energy and Fuels, Mar. 2014, vol. 28, no. 3, pp. 1911–1917, doi: 10.1021/ef500066b.
	[38]	R. kumar Singh, A. Sarkar, and J. P. Chakraborty, “Effect of torrefaction on the physicochemical properties of pigeon pea stalk (Cajanus cajan) and estimation of kinetic parameters,” Renew. Energy, vol. 138, pp. 805–819, Aug. 2019, doi: 10.1016/j.renene.2019.02.022.
	[39]	D. Chen, J. Zhou, and Q. Zhang, “Effects of torrefaction on the pyrolysis behavior and bio-oil properties of rice husk by using TG-FTIR and Py-GC/MS,” Energy and Fuels, vol. 28, no. 9, pp. 5857–5863, Sep. 2014, doi: 10.1021/ef501189p.
	[40]	A. Álvarez, D. Nogueiro, C. Pizarro, M. Matos, and J. L. Bueno, “Non-oxidative torrefaction of biomass to enhance its fuel properties,” Energy, vol. 158, pp. 1–8, Sep. 2018, doi: 10.1016/j.energy.2018.06.009.
	[41]	S. Zhang, Y. Su, D. Xu, S. Zhu, H. Zhang, and X. Liu, “Effects of torrefaction and organic-acid leaching pretreatment on the pyrolysis behavior of rice husk,” Energy, vol. 149, pp. 804–813, Apr. 2018, doi: 10.1016/j.energy.2018.02.110.
	[42]	S. Xin, T. Mi, X. Liu, and F. Huang, “Effect of torrefaction on the pyrolysis characteristics of high moisture herbaceous residues,” Energy, vol. 152, pp. 586–593, Jun. 2018, doi: 10.1016/j.energy.2018.03.104.
	[43]	S. Cardona, L. J. Gallego, V. Valencia, E. Martínez, and L. A. Rios, “Torrefaction of eucalyptus-tree residues: A new method for energy and mass balances of the process with the best torrefaction conditions,” Sustain. Energy Technol. Assessments, vol. 31, pp. 17–24, Feb. 2019, doi: 10.1016/j.seta.2018.11.002.
	[44]	S. H. Ho, C. Zhang, W. H. Chen, Y. Shen, and J. S. Chang, “Characterization of biomass waste torrefaction under conventional and microwave heating,” Bioresour. Technol., vol. 264, pp. 7–16, Sep. 2018, doi: 10.1016/j.biortech.2018.05.047.
	[45]	H. Mohd Faizal et al., “Torrefaction of densified mesocarp fibre and palm kernel shell,” Renew. Energy, vol. 122, pp. 419–428, Jul. 2018, doi: 10.1016/j.renene.2018.01.118.
	[46]	S. Zhang et al., “Effect of inorganic species on torrefaction process and product properties of rice husk,” Bioresour. Technol., vol. 265, pp. 450–455, Oct. 2018, doi: 10.1016/j.biortech.2018.06.042.
	[47]	Y. Su, S. Zhang, L. Liu, D. Xu, and Y. Xiong, “Investigation of representative components of flue gas used as torrefaction pretreatment atmosphere and its effects on fast pyrolysis behaviors,” Bioresour. Technol., vol. 267, pp. 584–590, Nov. 2018, doi: 10.1016/j.biortech.2018.07.078.
	[48]	X. Bai et al., “Effects of combined pretreatment with rod-milled and torrefaction on physicochemical and fuel characteristics of wheat straw,” Bioresour. Technol., vol. 267, pp. 38–45, Nov. 2018, doi: 10.1016/j.biortech.2018.07.022.
	[49]	W. H. Chen et al., “Hygroscopic transformation of woody biomass torrefaction for carbon storage,” Appl. Energy, vol. 231, pp. 768–776, Dec. 2018, doi: 10.1016/j.apenergy.2018.09.135.
	[50]	D. Chen, A. Gao, Z. Ma, D. Fei, Y. Chang, and C. Shen, “In-depth study of rice husk torrefaction: Characterization of solid, liquid and gaseous products, oxygen migration and energy yield,” Bioresour. Technol., vol. 253, pp. 148–153, Apr. 2018, doi: 10.1016/j.biortech.2018.01.009.
	[51]	S. Ramos-Carmona, J. D. Martínez, and J. F. Pérez, “Torrefaction of patula pine under air conditions: A chemical and structural characterization,” Ind. Crops Prod., vol. 118, pp. 302–310, Aug. 2018, doi: 10.1016/j.indcrop.2018.03.062.
	[52]	X. Wang, J. Wu, Y. Chen, A. Pattiya, H. Yang, and H. Chen, “Comparative study of wet and dry torrefaction of corn stalk and the effect on biomass pyrolysis polygeneration,” Bioresour. Technol., vol. 258, pp. 88–97, Jun. 2018, doi: 10.1016/j.biortech.2018.02.114.
	[53]	Y. Mei et al., “Torrefaction of different parts from a corn stalk and its effect on the characterization of products,” Ind. Crops Prod., vol. 92, pp. 26–33, Dec. 2016, doi: 10.1016/j.indcrop.2016.07.021.
	[54]	Y. Yue, H. Singh, B. Singh, and S. Mani, “Torrefaction of sorghum biomass to improve fuel properties,” Bioresour. Technol., vol. 232, pp. 372–379, May 2017, doi: 10.1016/j.biortech.2017.02.060.
	[55]	C. Gong, J. Huang, C. Feng, G. Wang, L. Tabil, and D. Wang, “Effects and mechanism of ball milling on torrefaction of pine sawdust,” Bioresour. Technol., vol. 214, pp. 242–247, Aug. 2016, doi: 10.1016/j.biortech.2016.04.062.
	[56]	Y. Zhang, A. Yao, and K. Song, “Torrefaction of cultivation residue of Auricularia auricula-judae to obtain biochar with enhanced fuel properties,” Bioresour. Technol., vol. 206, pp. 211–216, Apr. 2016, doi: 10.1016/j.biortech.2016.01.099.
	[57]	A. Brillard, G. Trouvé, P. Maryandyshev, D. Kehrli, V. Lyubov, and J. F. Brilhac, “Analysis through thermogravimetric analyses of the impact of torrefaction processes performed under a non-oxidative atmosphere on hydrolysis lignin samples,” Fuel, vol. 260, p. 116261, Jan. 2020, doi: 10.1016/j.fuel.2019.116261.
	[58]	C. Zhang, S. H. Ho, W. H. Chen, Y. Xie, Z. Liu, and J. S. Chang, “Torrefaction performance and energy usage of biomass wastes and their correlations with torrefaction severity index,” Appl. Energy, vol. 220, pp. 598–604, Jun. 2018, doi: 10.1016/j.apenergy.2018.03.129.
